# Supplementary material for: Micro-RNAs Predict Response to Systemic Treatments in Metastatic Renal Cell Carcinoma Patients: Results from a Systematic Review of the Literature
Source: Biomedicines. 2022 May 31;10(6):1287. doi: 10.3390/biomedicines10061287 (PMC9220270; doi:10.3390/biomedicines10061287)
Supplement: Supplementary file 1 [file biomedicines-10-01287-s001.zip]

Archive with 1 entries (1 files):
- biomedicines-1686912-supplementary.pdf
